# Supplementary material for: The Impact of COVID-19 during Pregnancy on Maternal Hemodynamic Function, Angiogenic Markers and Neonatal Outcome
Source: Viruses. 2024 May 29;16(6):868. doi: 10.3390/v16060868 (PMC11209264; doi:10.3390/v16060868)
Supplement: Supplementary file 1 [file viruses-16-00868-s001.zip]

Archive with 1 entries (1 files):
- viruses-2971491-supplementary.pdf
